# Supplementary material for: Energy Expenditure of Disaster Relief Operations Estimated Using a Tri-Axial Accelerometer and a Wearable Heart Rate Monitor
Source: Int J Environ Res Public Health. 2023 May 8;20(9):5742. doi: 10.3390/ijerph20095742 (PMC10178310; doi:10.3390/ijerph20095742)
Supplement: Supplementary file 1 [file ijerph-20-05742-s001.zip]

Archive with 1 entries (1 files):
- ijerph-2240503-supplementary.pdf
